# Supplementary material for: The effect of preoperative short-term octreotide treatment to surgery in thyrotropin-secreting pituitary adenomas: a retrospective cohort study
Source: BMC Endocr Disord. 2023 Aug 17;23:176. doi: 10.1186/s12902-023-01398-z (PMC10433543; doi:10.1186/s12902-023-01398-z)
Supplement: Supplementary file 1 — Supplementary Material 1 [file 12902_2023_1398_MOESM1_ESM.xlsx]

## Sheet: Sheet1
Hormone change with preoperative treatment
ID	Dosage(mg)	Days (d)	TT3_pre-OCT (nmol/L)	TT3_post-OCT (nmol/L)	TT4_pre-OCT (pmol/L)	TT4_post-OCT (pmol/L)	TSH_pre-OCT (µU/ml)	TSH_post-OCT (µU/ml)	FT3_pre-OCT (nmol/L)	FT3_post-OCT (nmol/L)	FT4_pre-OCT (pmol/L)	FT4_post-OCT (pmol/L)
1	2.4	8	3.16	1.08	143.88	76.14	2.88	0.07	9.34	3.35	25.09	14.06
2	2.1	7	4.14	0.83	235.62	67.04	1.58	0.02	15.47	3.32	40.83	15.02
3	2.8	14	2.36	1.39	142.99	92.68	3.11	0.07	6.85	4.62	26.65	18.44
4	3.6	18	4.84	1.37	232.54	141.06	15.4	2.32	18.15	4.17	33.64	20.07
5	1.2	6	2.39	1.44	112.05	93.54	10.11	1.03	5.89	4.34	16.91	14.31
6	4.2	16	3.05	1.28	202.16	120.56	3.8	0.11	8.36	4.03	27.15	15.79
7	1.2	6	2.63	1.28	159.36	101.77	4.32	0.58	8.43	3.63	25	16.02
8	1.9	8	3.57	1.43	203.74	118.93	4.52	0.77	10.23	4.52	25.72	17.3
9	2.2	11	3.11	2.4	213.81	179.47	5.61	4.76	7.67	4.82	26.62	21.69
10	2.2	11	3.69	1.79	161.57	132.08	4.76	2.57	9.31	5.09	24.04	20.12
11	1.2	6	2.73	0.78	147.29	70.63	1.76	0.57	8.22	2.28	28.12	12.12
12	1.7	6	2.54	1.75	164.27	105.31	4.49	2.89	7.7	1.04	23.87	15.78
13	1.3	8	6.16	2.56	196.25	255.56	6.73	0.42	19.52	6.37	29.62	22.81
14	1.3	7	3.23	1.33	241.77	141.13	2.83	0.04	10.15	3.6	39.12	21.6
15	4.5	17	2.58	2.01	67.08	93.01	16.16	1.78	5.92	4.03	11.93	14.88
16	2.3	9	3.3	2.3	154.21	112.79	1.25	0.49	9.42	5.87	26.55	18.96
17	2.2	11	2.97	1.07	178.87	90.6	2.35	0.1	8	3.3	27.95	14.92
18	2.7	10	3.27	1.48	221.77	135	5.13	1.66	8.27	4.52	32.75	25.67
19	4.4	15	6.16	1.75	196.25	105.31	6.73	2.89	19.52	4.04	29.56	15.78
20	1.8	6	3.07	1.42	172.33	111.8	4.19	0.17	8.75	3.84	26.42	18.64
21	1.8	6	2.64	1.46	139.76	108.47	2.37	1.01	7.16	4.17	22.06	16.73
22	4.1	12	4.02	2.19	206.93	124.38	7.45	0.49	11.85	5.76	30.56	18.06
23	3	15	3.14	1.34	144.91	89.62	4.28	0.55	8.61	3.7	22.5	12.12
24	1.4	7	2.82	2.25	134.38	143.66	3.07	0.5	6.52	5.54	17.66	18.57
25	2.9	11	4.17	1.28	172.75	102.78	3.92	0.51	10.94	3.51	26.49	15.84
26	3.1	13	3.6	1.46	209.13	119.79	3.78	0.55	9.09	4.14	25.9	17.61
27	3.6	18	4.23	1.02	257.49	89.24	3.66	0.05	14.77	2.94	38.15	14.89
28	4.2	16	3.31	1.23	193.66	138.72	7	0.07	7.52	2.94	22.94	17.43
29	1.2	6	2.77	1.98	153.94	120.65	2.62	0.51	7.25	5.09	22.39	16.88
30	3.2	15	3.07	1.22	162.3	126.84	3.83	0.09	8.39	4.08	22.64	20.32
31	2.2	8	1.39	1.19	93.49	113.1	28.96	17.36	4.57	3.92	14.73	15.2
32	3.3	11	2.88	2.28	104.08	113.13	15.37	5.33	6.75	5.65	14.87	15.51
33	1.6	7	4.52	1.52	223.73	127.53	6.49	0.28	14.84	4.51	23.83	19.83
34	2	9	2.55	1.31	180.29	102.82	2.27	0.54	6.79	4.26	24.2	17.55
35	1.6	6	4	2.32	179.21	148.48	3.57	0.18	10.44	6.34	24.61	20.38
36	3.1	10	3.38	1.41	208.68	152.04	5.55	0.62	8.95	4.3	26.08	18.94
37	1.4	7	3.4	1.04	171.37	74.45	2.56	0.1	8.91	2.9	26.47	11.84
38	2.2	11	3.85	1.93	236.54	133.87	2.65	0.13	11.15	5.55	31.7	20.77
39	2.7	10	3.14	1.64	208.02	122.73	2.44	1	8.28	4.5	27.65	18.06
40	3.6	15	2.81	1.02	216.44	121.02	8.94	1.35	9.99	4	36.03	15.38
41	1.8	6	2.6	1.09	162.23	131.8	2.48	0.03	8.49	4.49	27.55	18.04
legend			pre-OCT: before octreotide treatment	post-OCT:after octreotide treatmen	TT3/4: total T3/4	FT3/4: free T3/4
