# Supplementary material for: The effect of preoperative short-term octreotide treatment to surgery in thyrotropin-secreting pituitary adenomas: a retrospective cohort study
Source: BMC Endocr Disord. 2023 Aug 17;23:176. doi: 10.1186/s12902-023-01398-z (PMC10433543; doi:10.1186/s12902-023-01398-z)
Supplement: Supplementary file 2 — Supplementary Material 2 [file 12902_2023_1398_MOESM2_ESM.xlsx]

## Sheet: with OCT 
Patient characteristics and surgery data
ID	gender	age(Y)	recurence	CS invasion	tumor length(mm)	tumor width(mm)	tumor height(mm)	tumor size	tumor volume(mm3)	operative duration(H)	surgery approach	tumor consistency	tumor bleed supply	operation bleed(ml)	rescetion extent	postopeartion 3 days	TSH	TT3	TT4	FT4	FT3	GH	IGF-1	ACTH	COR	LH	FSH	PRL	E2	P4	T	following-up biochemical remission
1	1	59	1	0	21	17	22	2	4107.64	1	2	2	1	100	2		0.628	1.76	149.42	23.37+	4.78	0.864	238	30.9	114	5.18	15.60+	<0.5-	39.9	0.71-	2.14	2
2	1	25	0	1	25	20	36	2	9414	2	4.33	2	1	200	2		0.254-	1.24	149.57	28.63+	4.12	19	145	N&UM	30.5-	0.78-	2.34-	14.9	22.9	0.20-	<0.20	2
3	1	40	0	1	21	28	17	2	5227.91	1	0.83	1	2	50	3		0.069-	1.39	156.55+	31.22+	4.57	0.81	123	N&UM	272	5.52	6.18	3.75	N&UM	N&UM	N&UM	2
4	1	26	0	1	48	44	29	3	32032.7	2	4.83	2	1	300	1		1.673	2.58+	226.77+	48.57+	8.91+	0.928	243	N&UM	184	6.66	3.11	0.50-	49.8	0.40-	2.46-	1
5	1	33	0	0	17	12	13	2	1387	1	1	2	1	100	3		0.217-	1.87	222.59+	18.46+	2.01-	0.61	138	N&UM	87.6	6.73	3.4	2.35-	76.30+	0.70-	6.97	2
6	1	50	0	0	37	32	40	3	24769.3	2	6	2	1	1000	2		0.030-	0.75-	107.02	19.46+	2.01-	<0.05	78	N&UM	94.2	8.13	2.14-	<0.50-	N&UM	N&UM	N&UM	2
7	1	27	0	0	18	23	21	2	4546.96	1	1.33	2	2	100	2		0.022-	0.76-	59.88-	10.79	1.97-	0.853	182	N&UM	53.7	12.50+	9.76	7.42	38.6	0.27	7.38	2
8	2	47	0	0	18	18	16	2	2711.23	1	1	1	1	100	3		2.156	1.99	231.66+	32.31+	5.54	0.396	128.7	N&UM	>500	10.4	30.2	3.21	39.7	1.21	0.37	1
9	1	31	0	0	10	10	10	1	523	1	1	2	1	50	2		0.257-	2.29	178.64+	25.48+	6.71+	1.71	134	N&UM	202	3.86	3.5	2.5-	62.70+	0.77	3.07	2
10	1	52	0	0	11	12	10	2	690.36	2	2.66	1	1	100	3		0.160-	1.64	147.63	21.68+	4.39	0.798	201	10.1	345	6.75	11	1.39-	36.8	2.21+	2.21	2
11	1	33	1	1	32	28	25	2	11715.2	1	4	2	2	100	2		1.078	1.2	128.11	19.63+	3.85	0.376	155	N&UM	121	7.84+	3.12	3.57-	31.4	<0.20	3.4	lost
12	1	51	0	0	16	14	18	2	2108.74	1	0.75	1	1	50	3		0.205-	1.23	149.73	23.05+	4.08	1.23	137	19.7	257	8.64+	7.46	1.69-	20.8	<0.20	2.47	2
13	2	45	0	1	21	16	33	2	5799.02	1	1	1	1	50	3		0.180-	1.47	136.64	22.34+	3.72	0.425	145	29	291	5.34	4.72	1.07-	73.6	7.54	0.21	2
14	1	52	0	0	15	26	17	2	3467.49	1	1	2	1	100	3		0.343-	1.94	134.19	22.73+	5.32	0.225	201	14.5	73.2	2.76	6.22	4.59	<20.0	0.24-	<0.20	2
15	1	43	0	0	21	18	19	2	3756.19	1	1	3	1	100	2		0.858	2.36	166.66+	27.55+	6.78+	0.38	143	26	235	1.31	4.04	6.12	41.6	0.47-	1.57	2
16	2	16	0	0	26	27	36	2	13217.3	1	3.91	2	1	150	3		0.318-	1.02	95.39	12.78	2.78	0.676	167	11.1	234	4.12	5.67	4.56	30.8	0.61	0.67	2
17	1	36	0	1	34	27	23	2	11042.6	1	0.75	3	1	500	2		0.221-	1.21	176.33+	21.54+	3.91	0.418	132	N&UM	20.5-	0.12-	1.28-	<0.50-	27.8	<0.20	0.46	1
18	2	58	0	0	18	24	18	2	4066.85	1	3	1	2	1600	2		0.191-	1.48	167.98+	25.48+	4.06	1.45	112	N&UM	170	7.27	23.8	4.86	75.7	0.65	0.78	2
19	2	49	0	0	16	11	16	2	1472.77	1	4.33	2	2	150	2		0.035-	1.19	115.38	17.91	3.41	0.437	91.5	5	18.6-	54.5	16	2.84	N&UM	N&UM	N&UM	2
20	2	53	0	0	11	18	11	2	1139.09	1	1.5	1	2	500	3		0.051-	2.38	152.48+	22.64+	6.26+	0.226	91.7	20.1	130	26.4	61.7	10.3	32.4	0.39	<0.20	2
21	2	33	0	1	22	21	48	3	11598	2	3.33	1	2	400	2		0.097-	1.64	182.09+	23.50+	4.2	1.16	162	N&UM	>500	0.4-	1.99-	<0.50-	49	0.61	<0.20	2
22	1	22	0	1	54	51	45	3	64815.4	1	2.5	2	2	1300	1		0.044-	1.33	98.39	15.82	3.87	>40.0+	177	N&UM	56.6	1.7	3.91	37.20+	<20.0	0.61-	1.19	2
23	1	28	0	1	30	23.7	20.3	2	7548.62	1	1.5	1	1	50	3		1.178	1.56	203.36+	27.68+	4.33	0.749	175	N&UM	17.3-	2.69	4.85	5.15	29.5	<0.20-	<0.20	1
24	1	43	1	1	39	39	28	2	22273.5	1	2.83	2	1	500	2		0.926	2.3	181.23+	23.06+	5.84+	1.99	214	N&UM	<10.0	4.52	6.58	18.70+	24.2	<0.20	1.25	1
25	2	27	0	0	10	10	10	1	523	1	1.33	1	1	100	3		0.031-	0.55-	55.44-	9.62	1.93-	1.44	121	N&UM	456	26.6	7.57	7.31	55.3	0.78	0.75	1
26	1	35	0	1	23	32	36	2	13857.4	1	1.33	2	1	50	3		0.070-	1.23	138.72	17.43	2.94	0.184	74-	10.9	83.9	0.20-	2.47-	2.75	41.3	<0.20-	<0.20	2
27	1	45	0	1	41	49	36	3	37825.4	2	5.18	2	1	600	2		0.193-	1.73	196.88+	34.15+	5.56	0.827	161	10.1	145	1.36	1.06-	<0.50-	36.6	0.97	0.73	2
28	1	34	0	0	9.7	10	10	2	507.31	1	0.5	1	1	30	3		0.085-	1.22	126.84	20.32+	4.08	2.79	153	N&UM	131	8.46+	12.20+	<0.50-	41.6	0.63-	2.78	2
29	1	48	0	0	43	59	37	3	49093.5	2	6.25	1	1	800	2		0.563	0.67-	128.07	24.54+	4.75	25.700+	680.00+	356.0+	291	0.16-	0.7-	<0.50-	30	1.91+	0.6	2
30	1	51	0	1	27	28	20	2	7907.76	1	4.1	2	2	400	3		2.01	2.15	237.19+	51.74+	8.96+	0.3	221	N&UM	172	5.23	1.37-	<0.50-	N&UM	N&UM	N&UM	2
31	1	48	0	0	22	24	30	2	8284.32	1	1.5	1	1	200	2		1.236	1.73	113.46	24.21+	3.53	1.98	214	22.3	255	5.33	4.24	3.07	38.9	1.01	1.17	2
32	1	22	0	0	14	14	15	2	1537.62	1	1	1	1	100	3		0.158-	1.58	226.69+	53.50+	7.91+	3.460+	178	N&UM	70.3	5.23	2.37	3.32	48.1	0.53-	3.27	2
33	2	62	0	0	10	10	10	1	523	1	1.25	1	1	100	3		0.127-	0.58-	113.39	12.77	3.21-	<0.05	48.1-	58	128	1.91	6.67	1.6-	<20.0	0.31	0.21	2
34	1	52	0	0	47	32	59	3	46408.9	2	6.33	2	1	300	3		0.996	0.74-	157.46+	24.21+	3.53	5.480+	129	N&UM	209	2.88	3.91	0.6-	52	1.00+	1.22	2
35	1	44	0	1	25	20	15	2	3922.5	1	2.5	2	1	150	3		1.228	2.11	123.59	29.87+	5.58	0.609	168	10.7	179	13.10+	7.44	2.6	58.60+	0.84	2.48	2
36	2	34	0	0	19	17	19	2	3209.65	1	1.25	1	1	80	3		0.474-	1.03	132.51	18.06+	4.21	1.7	315.00+	20.3	192	8.79	8.59	3.5	202	2.69	1.46	1
37	2	40	0	1	23	22	35	2	9262.33	1	2.33	1	1	150	3		0.066-	1.75	185.98+	25.63+	6.05	0.962	201	N&UM	192	0.3-	4.21	42.6+	<11.80	0.45	0.56	1
38	1	27	0	0	10	10	10	1	523	1	0.83	2	2	50	3		<0.005-	0.93-	103.59	11.16	3.78	0.258	123	N&UM	125	6.53	4.8	1.1-	30.9	0.33	0.83	2
39	1	32	0	0	24	22	31	2	8560.46	1	2.33	1	2	200	3		0.315-	2.05	244.53+	41.72+	6.46	0.62	111	N&UM	125	4.54	5.14	5.8	19.95	0.52	1.8	2
40	1	44	0	1	20	34	18	2	6401.52	2	3.58	1	1	200	2		0.137-	0.92-	131.13	16.34+	3.88	0.273	153	N&UM	13.5-	4.45	4.67	5.8	26.46	0.34	2.1	2
41	1	58	0	1	15	20	12	2	1882.8	1	1.17	1	1	100	3		0.229-	0.82-	119.85	9.88	3.08-	1.47	436.00+	25.2	261	6.14	13.30+	2.6	18.16	0.47	1.37	2
legend:	1M-male 2F-Female		0-No 1-Yes	0-No 1-Yes				1-mircoadenoma 2-macroadenoma 3-gaint adenoma			1-transnasal approach 2-transcranial approach	1-soft 2-tough	1-median 2-rich		1-PTR partial resection 2-STR subtotal totlal resection 3-GTR gross total resection	N&UM: normal or unmeasured

## Sheet: without OCT 
Patient characteristics and surgery data
ID	gender	age(Y)	recurence	CS invasion	tumor length(mm)	tumor width(mm)	tumor height(mm)	tumor size	tumor volume(mm3)	operative duration(H)	surgery approach	tumor consistency	tumor bleed supply	operation bleed(ml)	rescetion extent	postopeartion 3 days	TSH	TT3	TT4	FT4	FT3	GH	IGF-1	ACTH	COR	LH	FSH	PRL	E2	P4	T	following-up biochemical remission
1	2	44	0	1	20	15	15	2	2353.5	1.07	1	1	2	50	2		1.442	1.05	92.5	10.78	3.94	0.368	120	12.4	52.9	5.17	6.73	7.45	24.1	<0.20	<0.20	1
2	2	17	0	1	50	30	30	3	23535	5.5	1	2	2	200	2		0.200-	0.71-	55.29-	7.32-	2.12-	0.28	233	15.3	<10.0-	0.43-	1.37-	6.26	<20.0	<0.20	<0.20	2
3	2	44	0	1	33	30	35	2	18122	3	1	2	1	200	3		2.53	1.01	77.32	11.17	2.63	1.24	119	38.2	63.4	0.12-	3.33	10.1	27	0.41	<0.20	2
4	2	65	0	0	12	10	10	2	627.6	1.75	1	1	2	300	3		0.601	0.99	91.43	11.8	22.43-	0.145	311.0+	23.4	23.3-	0.21-	4.45	1.85-	33	0.63	<0.20	2
5	2	58	0	0	12	12	12	2	903.744	1.6	1	2	1	100	2		1.16	1.28	137.43	20.31+	4.34	2.42	208	38.6	344	17.9	60.2	5.93	33.8	1.05	0.41	2
6	2	32	0	0	26	16	26	2	5656.77	3.75	1	2	1	100	3		0.122-	0.9	144.97	25.61+	3.41	1.08	238	30.3	118	3.37	3.71	12.6	28.2	0.9	0.53	2
7	1	25	0	1	64	42	37	3	52015.5	5.75	2	2	2	800	2		0.300-	0.61-	108.53	11.82	3.66	0.436	143	23.2	25.4-	0.42-	1.28-	2.04-	31.9	<0.20-	<0.20	1
8	2	44	0	1	35	42	43	3	33058.8	5	1	2	2	1000	2		0.088	1.38	181.26+	29.85+	5.33	0.536	123	28.9	173	0.5-	2.33-	7.52	51.5	0.43	0.2	2
9	1	45	0	1	24	20	14	2	3514.56	1.25	1	1	1	50	3		0.062	0.57-	77.446	3.48	13.14	0.05	243	26.4	14.2-	3.33	3.78	2.4-	20	0.2	1.19	2
10	1	36	0	1	15	14	12	2	1317.96	1	1	1	1	50	3		0.588	1.56	98.68	14.26	5	0.993	138	9.3	243	23.00+	8.16	3	<20.0	0.49	1.57	lost
11	2	51	0	1	16	21	30	2	5271.84	3.75	2	2	1	100	3		1.97	0.39-	86.67	11.68	3.87	0.389	98	8.6	29.1-	0.17-	2.07-	8.8	<11.80	0.28	<0.20	2
12	2	57	0	1	22	15	10	2	1725.9	0.75	1	1	1	100	3		0.079	1.77	132.44	27.27+	5.99	0.457	182	11.7	120	2.6	18.5	1.1-	193	0.88	2.87	2
13	1	33	1	1	39	32	59	3	38509.5	4	1	2	2	200	2		0.105-	0.95-	158.22+	19.32+	4.29	0.076	28.70-	<5.00	77.1	<0.10-	0.10-	<0.50-	39.7	<0.20-	<0.20	2
14	2	26	0	0	9	10	9	1	423.63	4	1	2	1	200	3		0.229-	1.46	182.56+	33.05+	5.88	1.76	160	35.6	282	3.42	4.32	0.9-	155	2.09	0.32	2
15	2	41	1	1	28	20	26	2	7614.88	3.75	1	1	2	150	2		0.346	0.59-	93.68	10.79	3.32	0.161	211	13.2	<10.0-	2.75	5.31	11.7	16.48	<0.20	<0.20	2
16	2	49	0	1	14	12	20	2	1757.28	1.75	1	1	1	150	3		0.451	1.44	132.11	10.23	4.54	0.064	155	25.3	10.4-	19.4	49.9	5.2	20.37	0.2	<0.20	2
17	2	24	0	0	10	10	10	1	523	1.75	1	2	2	200	3		0.060-	1.59	152.29	22.58+	5.04	0.574	189	48.5+	323	5.57	2.29-	6.8	164.22	3.87	0.58	2
18	1	41	0	0	15	13	16	2	1631.76	1.5	1	2	1	100	3		0.296-	1.24	121.51	22.02+	5.02	0.514	143	17.6	64.2	2.71	5.45	1.1-	35.58	0.6	3.23	2
19	2	55	0	0	21	19	19	2	3964.86	1.75	1	1	1	100	3		28.499+	0.63-	61.50-	4.75-	2.46-	1.83	221	23.1	352	3.21	9.07	18.5	13.16	0.64	0.56	2
20	2	22	0	1	14	11	13	2	1047.05	1.92	1	1	1	300	3		0.479-	1.56	121.43	9.09	4.15	7.87	862.00+	18.5	157	2.16	1.07-	9.1	67.33	1.39	0.55	2
21	1	40	0	0	14	13	15	2	1427.79	1.25	1	2	1	50	3		0.466-	1.4	217.19+	31.96+	5.32	1.32	174	11.3	<10.0-	5.41	9.22	5.1	33.2	<0.20-	2.83	2
22	2	51	0	0	11	12	12	2	828.432	1.17	1	1	1	30	3		0.146-	1.49	210.46+	31.68+	5.5	0.64	108	12.3	276	3.27	5.46	<0.50-	76.64	4.86	0.37	2
23	1	43	0	1	24	21	31	2	8171.35	1.92	1	1	1	100	2		0.150-	0.82-	52.76-	7.65	4.59	1.26	239.00+	22.3	341	9.01+	16.00+	1.9-	30.56	1.14+	2.75	2
24	1	32	0	0	19	18	22	2	3935.05	1.83	1	1	1	100	3		0.248-	1.6	211.25+	28.77+	6.3	0.584	190	12.4	99.2	4.44	7.1	6.6	38.39	0.24-	2.19	2
legend	1M-male 2F-Female		0-No 1-Yes	0-No 1-Yes				1-mircoadenoma 2-macroadenoma 3-gaint adenoma			1-transnasal approach 2-transcranial approach	1-soft 2-tough	1-median 2-rich		1-PTR partial resection 2-STR subtotal totlal resection 3-GTR gross total resection	N&UM: normal or unmeasured
